# Supplementary material for: Urinary Proteome Differences in Patients with Type 2 Diabetes Pre and Post Liraglutide Treatment
Source: Curr Issues Mol Biol. 2023 Feb 6;45(2):1407–21. doi: 10.3390/cimb45020092 (PMC9956006; doi:10.3390/cimb45020092)
Supplement: Supplementary file 1 [file cimb-45-00092-s001.zip]

Archive with 1 entries (1 files):
- cimb-2165285-supplementary.pdf
